# Supplementary material for: Pre-service teachers’ perceived value of general pedagogical knowledge for practice: Relations with epistemic beliefs and source beliefs
Source: PLoS One. 2017 Sep 21;12(9):e0184971. doi: 10.1371/journal.pone.0184971 (PMC5608309; doi:10.1371/journal.pone.0184971)
Supplement: S1 Appendix — The original (german) intervention texts. (TXT) [file pone.0184971.s001.txt]

####################################################
# Supplemental Material 2                         ##
# For description of the codes the codebook       ## 
####################################################


#### Text: Erf, we
"Als ich Berechnungen mit dem Satz des Pythagoras in einer 9. Klasse der Gymnasialstufe einführte, probierte ich die Methode des Lernens mit ausgearbeiteten Lösungsbeispielen aus. Diese „worked out examples“ funktionieren so, dass man eine Aufgabe kombiniert mit ausgearbeiteten Lösungsschritten sowie einer Antwort bzw. Lösung vorlegt. Ich habe also eine Aufgabe konstruiert, in der man die Strecke zwischen zwei Strommasten mit dem Satz des Pythagoras berechnen muss. Und direkt in diese Aufgabe habe ich dann Textfelder eingefügt, die die einzelnen Lösungsschritte erklären. Die 26 Schülerinnen und Schüler der 9b fragten am Anfang schon noch nach, was sie denn machen sollen, da die Aufgabe ja schon gelöst sei. Nach und nach sahen sie aber ein, dass es Sinn macht, Lösungswege selbstständig nachzuvollziehen. Auch ich konnte immer wieder beobachten, dass sich die Schülerinnen und Schüler bei worked out examples besser  auf die Problemstellung und die Lösungsschritte fokussieren können. Wenn ich nun diese Einführung anhand von worked out examples mit der klassischen problembasierten Einführung eines Rechenschemas (habe ich beim Thema Dreisatz in Klasse 7 ausprobiert) vergleiche, schließe ich auf eine Überlegenheit der worked out examples. Auch die 9b fand diese Art der Einführung nach einer Eingewöhnungsphase gut."

#### Text Erf, cm
"Als ich mit einer Kollegin neulich gemeinsam Unterricht vorbereitete, stellten wir fest, dass die Informationen zur Erarbeitung des Themas „Wie entstehen Blitze?“ durch unterschiedliche Medien dargestellt werden können. Sie wählte einen Bildimpuls, während ich anhand eines Textes vorgehen wollte. Gemeinsam haben wir dann überlegt, ob es sinnvoll wäre, die sprachlichen und bildlichen Informationen einzeln oder zusammen darzustellen. Bisher hatten wir die Erfahrung gemacht, dass unsere Schülerinnen und Schüler das Wissen besser erwarben, wenn sprachliche und bildliche Informationen gemeinsam dargestellt wurden, als ausschließlich sprachlich oder ausschließlich bildlich. Wir haben uns dann dafür entschieden, Bilder mit Texterklärungen zur Entstehung von Blitzen zu verwenden. In der Unterrichtsstunde konnten wir beobachten, dass die Schülerinnen und Schüler die sprachlichen und bildlichen Informationen gleichzeitig wahrnehmen und verarbeiten konnten. Ihre Äußerungen zeigten, dass die Verknüpfung der beiden Informationsquellen zu einer kohärenteren Vorstellung zur Entstehung von Blitzen führt, als wenn nur ein Medium genutzt wird."

#### Text: Erf, bp
"Während meines Referendariats war ich aufgrund einiger konkreter Beobachtungen darüber schockiert, wie stark sich Mobbing seit meiner Schülerzeit verbreitet hat. Wenn ich hier von Mobbing schreibe, dann meine ich damit vorsätzliches, wiederholt negatives Verhalten von einer oder mehreren Personen einer anderen Person gegenüber. In einer Mittelstufenklasse (18 Schülerinnen, 10 Schüler) habe ich körperliches Mobbing beobachtet (ein Junge wurde ständig geschubst, „geklappst“, stolpern gelassen), aber auch sprachliches Mobbing (permanentes Lästern dreier Mädels über das Aussehen einer Mitschülerin) und psychisches Mobbing (ein Schüler wurde von allen anderen komplett ignoriert, egal was er machte). In anderen Klassen war es lange nicht so stark ausgeprägt. Anhand meiner Beobachtungen schätze ich insgesamt, dass ca. jede/r vierte Schüler/Schülerin der Mittelstufe und jede/r zehnte Schüler/Schülerin der Oberstufe gemobbt wird. Das Problem (insbesondere in der beschriebenen Mittelstufenklasse) wirkte so massiv auf mich, dass ich es für angebracht halte, auf allen Ebenen (Schule, Klasse, Individuum) aktiv zu werden, um das Auftreten von Mobbing zu verhindern. Ich bin mir sicher, dass ein akzeptierendes, wertschätzendes Schul- und Klassenklima wesentlich zur Vermeidung von Mobbing beitragen würde. Auf Schülerebene sollte man die Empathie und Zivilcourage fördern, um Mobbing zu verhindern."

#### Text: Erf, cs
"Bei uns im Kollegium und mit den Eltern diskutiere ich immer wieder über die Größen unserer Klassen. In meiner bisherigen Laufbahn als Lehrer habe ich durchgängig die Erfahrung gemacht, dass die Klassengröße – also die Anzahl an Schülerinnen und Schülern in einer Klasse bzw. Lerngruppe – tatsächlich so gut wie keinen Einfluss auf den Lernerfolg der Schülerinnen und Schüler hat. Es ist also ziemlich egal, ob ich 25 oder 30 Kinder in einer Klasse sitzen habe. Wenn ich darüber mit Eltern und anderen Lehrkräften spreche, dann steht meine Erfahrung im Widerspruch zu deren einhelligen Meinungen. Denn sie sind der Ansicht, dass der Lernerfolg größer ist, wenn die Klassen kleiner sind. In den letzten Jahren habe ich viele unterschiedliche Dinge ausprobiert. Mit größeren und kleineren Klassen. Vor allem zwei Dinge konnte ich beobachten: Bei genauerer Betrachtung zeigte sich, dass sich die Klassengröße nur dann auf die Leistungen der Schülerinnen und Schüler auswirkt, wenn ich meinen Unterricht an die Klassengröße anpasse oder wenn die Schülerzahl wirklich ganz stark verringert ist (auf ca. 15 Lernende)."

#### Text: Exp, we
"Mathematik-Fachdidaktiker empfehlen das Lernen mit ausgearbeiteten Lösungsbeispielen bei der Einführung neuer Berechnungen im rechtwinkligen Dreieck. Ausgearbeitete Lösungsbeispiele bestehen aus drei Teilen: Erstens aus einer formulierten Problemstellung (also der Frage nach einer Seite im rechtwinkligen Dreieck), zweitens aus ausgearbeiteten Lösungsschritten für dieses Problem (z.B. Hilfslinie, verwendete Formel, Umstellen, Einsetzen) und drittens aus einer Antwort bzw. Lösung des Problems (also der gesuchten Streckenlänge). Man nennt ausgearbeitete Lösungsbeispiele in der Forschung auch “worked out examples”. Immer wieder zeigt sich, dass durch die Fokussierung der Schülerinnen und Schüler auf die Problemstellung und die Lösungsschritte ein tieferes Verständnis des zugrunde liegenden mathematischen Schemas möglich ist. Dies gilt insbesondere für Lernende in der Sekundarstufe I. Dort ist die Methode im Gegensatz zu herkömmlichen Problemlöseaufgaben hoch überlegen. Gerade hier werden viele neue Schemata der Ähnlichkeitsgeometrie und Arithmetik erworben. Zahlreiche Befunde zeigen zudem, dass Schülerinnen und Schüler das Lernen mit worked out examples positiv bewerten. Für die eigene Gestaltung solcher Lernaufgaben, so die Empfehlungen der Fachdidaktik, sollte man die Erklärungen und Lösungsbeispiele gut und ansprechend gestalten."

#### Text: Exp, ct
"Lehrkräfte in Geografie fragen sich oft, mithilfe welcher Medien sie die Entstehung von Blitzen in Klasse 7 (Gymnasien Baden-Württemberg) einführen sollen. Dies beeinflusst auch den Lernerfolg der Schülerinnen und Schüler. Es stehen Folien, Abbildungen, Animationen (welche die Entstehung von Blitzen zeigen) und Filme in großer Vielfalt zur Verfügung. Die Geografie-Fachberater der Institute für Schulentwicklung empfehlen die Entstehung von Blitzen nach der kognitiven Theorie des Multimedia-Lernens einzuführen. Nach dieser Theorie stellt sich die Frage, ob sprachliche und bildliche Informationen einzeln oder zusammen dargestellt werden sollten. Die Fachberater empfehlen aufgrund langjähriger Beobachtung vieler Geografie-Stunden bei der Einführung des Themas, Sprache und Bilder zu kombinieren. Sie erläutern die Überlegenheit dieser Kombination von Medien im Geografie-Unterricht gegenüber anderen Kombinationen mit dem Multimedia-Prinzip. Ein besserer Zuwachs an Wissen bei den Schülerinnen und Schülern wird dann erzielt, wenn die Informationen sprachlich und bildlich zusammen dargestellt werden. So können sprachliche und bildliche Informationen gleichzeitig über verschiedene Sinne wahrgenommen werden. Bei der Verarbeitung kann dann eine Verknüpfung dieser beiden Informations-Quellen zu einer kohärenteren Vorstellung erfolgen."

#### Text: Exp, bp
"Lehr-Lernforscher konstatieren, dass Mobbing an Schulen, insbesondere in den Klassen 5-10, in den letzten Jahren wieder verstärkt zugenommen hat. Unter Mobbing verstehen diese Experten das vorsätzliche, wiederholt negative Verhalten von einer oder mehreren Personen einer anderen Person gegenüber. Man unterscheidet zwischen körperlichem (z.B. Schlagen), sprachlichem (z.B. Lästern) und psychischem (z.B. Ausschließen) Mobbing. Die Lehr-Lernforschung hat in diesem Zusammenhang auch herausgefunden, dass ca. jede/r vierte Schüler/Schülerin der Mittelstufe und jede/r zehnte Schüler/Schülerin der Oberstufe gemobbt wird. Man sollte daher auf allen Ebenen (Schule, Klasse, Individuum) aktiv werden, um das Auftreten von Mobbing zu verhindern. Die Experten aus der Lehr-Lernforschung empfehlen, auf Schul- und Klassenebene ein akzeptierendes, wertschätzendes Klima aufzubauen, insbesondere in der Mittelstufe. Dies trägt wesentlich zur Vermeidung von Mobbing bei. Auf Individualebene sollte man vor allem bei jüngeren Schülerinnen und Schülern die Empathie und Zivilcourage fördern, um Mobbing zu verhindern."

#### Text: Exp, cs
"Führende Institute für Lehrerbildung und Schulentwicklung sind sich einig, dass die Klassengröße – also die Anzahl an Schülerinnen und Schülern in einer Klasse bzw. Lerngruppe – nur einen geringen Effekt auf die Schülerleistung hat. Das heißt, dass der Lernerfolg der Schülerinnen und Schüler nur wenig damit zu tun hat, wie groß eine Klasse ist. Dieses Ergebnis steht im Widerspruch zu den Meinungen von Eltern und auch Lehrkräften, die einhellig berichten, dass bei kleineren Klassen auch der Lernerfolg steigen würde. Die Erfahrungen und Erkenntnisse, die in den Instituten gewonnen wurden, zeigen demgegenüber aber klar, dass die Klassengröße nur dann Effekte auf die Schülerleistung hat, wenn der Unterricht an die Anzahl der Schülerinnen und Schüler angepasst wird. Sie empfehlen Lehrkräften daher erstens, in kleineren Klassen andere Lernmethoden zu nutzen als in größeren Klassen. Zweitens machen sie darauf aufmerksam, dass Leistungen nur dann positiv beeinflusst werden, wenn die Schülerzahl drastisch verringert wird (auf ca. 15 Lernende)."

#### Text: Wis, we
"In einer Studie wurde untersucht, ob das Lernen mit ausgearbeiteten Lösungsbeispielen zur Einführung in das Thema „Streckenberechnungen im rechtwinkligen Dreieck“ effektiv ist. Wir definieren ausgearbeitete Lösungsbeispiele (worked out examples) nach Hofmann und Bernstein (2011) als „bestehend aus einer formulierten Problemstellung, ausgearbeiteten Lösungsschritten für dieses Problem sowie einer Antwort bzw. Lösung des Problems“ (S. 46). 347 Schülerinnen und Schüler (SuS) der neunten Klassenstufe an 13 niedersächsischen Gymnasien nahmen an unserer Studie teil (184 Mädchen, 163 Jungen). Der Hälfte der SuS wurden per Zufall worked out examples und der anderen Hälfte herkömmliche Problemlöseaufgaben zum Thema vorgelegt. Die Daten der anschließenden Befragungen und Leistungstests weisen darauf hin, dass die SuS mit den worked out examples die Problemstellung und die Lösungsschritte besser fokussieren konnten als die SuS mit Problemlöseaufgaben. Sie wiesen zudem gefestigtere generalisierte Schemata und Lösungswege auf. In unserem Kontext der Mathematik gaben die SuS mit worked out examples außerdem eine höhere Zufriedenheit mit dem Lernmaterial an. Die Ursache für die Überlegenheit der worked out examples sehen wir darin, dass die SuS „die Lösungswege selbstständig nachvollziehen können“ (Jenssen, 2008)."

#### Text: Wis, ct
"In unserer Studie (2014) wurde untersucht, inwiefern der Wissenserwerb bei Schüler/innen der 8. Klasse von dem Medium der Wissensdarbietung abhängt. Der Cognitive Theory of Multimedia Learning (Kramer, 1990) folgend können Informationen gut durch unterschiedliche Medien dargestellt werden. Hatch & Krause (2006) stellen daher die Frage, „wie sprachliche (z.B. textuell, auditiv) und bildliche (z.B. Bild, Video) Informationen einzeln oder zusammen dargestellt werden“ (S. 17) sollten. An unserer Studie nahmen 56 Schulklassen mit insgesamt N = 1.232 Lernenden teil (56% männlich). Im Fach Geografie wurde in allen Klassen die Entstehung von Blitzen eingeführt. Per Zufall wurden die Klassen einer von zwei Bedingungen zugeordnet: In der einen Hälfte der Klassen wurde die Entstehung von Blitzen nur mittels mündlichen und schriftlichen (Tafelanschriebe) Erklärungen der Lehrkraft eingeführt, in der anderen Hälfte wurden ergänzend verschiedene Schaubilder eingesetzt. Vorher und nachher wurden den Lernenden Leistungstests vorgelegt. Die Daten zeigen einen signifikanten Unterschied zwischen den beiden Gruppen. Die Lernenden mit den Erklärungen und Schaubildern schnitten im Leistungstest deutlich besser ab. Die Ergebnisse bestätigen damit das Multimediaprinzip, demzufolge ein besserer Wissenserwerb zu erzielen ist, wenn Informationen sprachlich und bildlich zusammen dargestellt werden. Die verschiedenen Informationen können gleichzeitig wahrgenommen und verarbeitet werden, so dass eine Verknüpfung der beiden Informationsquellen zu einer kohärenteren Vorstellung erfolgen kann."

#### Text: Wis, bp
"Als Arbeitsdefinition von Mobbing wird auf Olweus (2010) zurückgegriffen. Danach ist Mobbing ein vorsätzliches, wiederholt negatives Verhalten von einem oder mehreren Schülern einem anderen Schüler gegenüber. Forscherkollegen fanden bereits heraus, dass jede/r vierte Schüler/Schülerin der Mittelstufe und jede/r zehnte Schüler/Schülerin der Oberstufe gemobbt wird (Whitney & Smith, 2003). In unserer Studie implementierten wir an n = 25 bayerischen Realschulen unterschiedliche Programme (z.B. gewaltfreie Kommunikation, Programm zur Steigerung sozialer Kompetenz, vgl. Blitz-Programm, 2008) zur Verringerung von Mobbing. Diese Schulen wurden mit n = 25 Kontrollschulen (ebenfalls bayerische Realschulen) verglichen, in denen kein Programm installiert wurde. Die Daten zeigten, dass an den untersuchten Schulen ein akzeptierendes, wertschätzendes Klima auf Schul- und Klassenebene wesentlich zur Vermeidung von Mobbing beiträgt. Bei den Schülerinnen und Schülern eignen sich laut unseren Daten die Förderung von Empathie und Zivilcourage, um Mobbing zu verhindern. Wir schließen daraus, dass Schulen auf allen Ebenen (Schule, Klasse, Schülerinnen und Schüler) aktiv werden müssen, um das Auftreten von Mobbing zu verhindern."

#### Text: Wis, cs
"Um zu untersuchen, ob die Klassengröße - also die Anzahl an Schülerinnen und Schülern in einer Klasse bzw. Lerngruppe - einen Einfluss auf die Schülerleistung hat, wurde eine Experimentalstudie (2010) durchgeführt. Dafür wurden n = 250 Lehrerinnen und Lehrer per Zufall verschiedenen Klassengrößen zugewiesen. Die Schüleranzahl in diesen Klassen variierte von 12 bis 32 Schülerinnen und Schülern in einer Klasse. Wider Erwarten zeigten sich kaum Effekte der Klassengröße auf die Leistung. Das heißt, dass der Lernerfolg der Schülerinnen und Schüler kaum davon abhängt, wie groß eine Klasse ist. Dieser Befund steht im Widerspruch zu den Ergebnissen aus verschiedenen Eltern- und Lehrerbefragungen (z. B. Schneider, 2008), in denen berichtet wird, dass bei kleineren Klassen auch der Lernerfolg steigen würde. Im Gegensatz zu diesen Befragungen zeigen die Ergebnisse unserer experimentell angelegten Studie, dass kleinere Klassengrößen erst dann einen positiven Effekt haben, wenn ein auf die Klassengröße angepasster Unterricht zu beobachten war oder aber wenn die Schülerzahl deutlich verringert wurde (auf ca. 15 Lernende)."
